# Supplementary material for: The Role of Dipeptidyl Peptidase Inhibitors in Pulmonary Diseases
Source: Biomedicines. 2026 Apr 28;14(5):1008. doi: 10.3390/biomedicines14051008 (PMC13203657; doi:10.3390/biomedicines14051008)
Supplement: Supplementary file 1 [file biomedicines-14-01008-s001.zip]

Archive with 1 entries (1 files):
- biomedicines-4136187-supplementary.pdf
